# Supplementary material for: Routine vitamin A supplementation and other high impact interventions in Sierra Leone
Source: Matern Child Nutr. 2020 Jul 27;16(4):e13041. doi: 10.1111/mcn.13041 (PMC7507363; doi:10.1111/mcn.13041)
Supplement: Supplementary file 1 — Data S1. Supporting Information [file MCN-16-e13041-s001.xlsx]

## Sheet: Children 6-11months
Lots Quality Assurance Survey (LQAS) 2018
Child and Mother/Caretaker Questionnaire for Children 6-11months
This section is to be filled PRIOR to data collection
Interviewer's Name and Initials:					Date of interview:	________/________/20_______
District:	___________________________________________________________				EA Code:	________________________________________________
Chiefdom:	___________________________________________________________				Village:	________________________________________________
Name of PHU	___________________________________________________________				Type of Area:	Non Rural_____	_____Rural
Section A: Caregiver Information ‐ FOR ALL CARETAKERS (Tick as appropriate)
1. How old are you?						Years	____________________
2. Are you married or Single?		No‐‐0					Yes‐‐1
3. What is your religion?		Muslim‐‐1					No Religion ‐‐ 4
		Christian‐‐2					Other, specify‐‐9
		Traditional‐‐3
4. What is your level of education?		None‐‐‐0					University education‐‐‐3
		Primary education‐‐‐1					Post graduate education‐‐‐4
		Secondary education‐‐‐2					Other, specify‐‐9
5. What is your occupation?		Farmer‐‐‐1					Artisan‐‐‐4
		Trader / Business‐‐‐2					Unemployed/Stay at home ‐‐ 6
		Civil Servant‐‐‐3					Other, specify‐‐‐9
6. Sex of child?		Boy‐‐1					Girl‐‐2
7. Relationship to this child?		Mother‐‐1					Aunt/Uncle‐‐4
		Father‐‐2					Sibling (Brother/Sister)‐‐5
		Grandmother/ Grandfather‐‐3					Other, specify‐‐9
8. Do you have a child health card for this child? (May I see it?)		No‐‐ 0					Yes‐‐1
If yes, Were you shown the card?		No‐‐ 0					Yes‐‐1
8a. If no, Do you know when this child was born?		No‐‐ 0					Yes‐‐1
		<<If No, State Age of child in Months>>				Age in Months:
8b. What is the date of birth of this child? (If a field is unknown, enter "88")						If a field is unknown, enter '88'	____/____/____/____/20___
9. When is your next clinic visit?					State here:
9b. Was your child given Penta 3 at your last visit to the health facility?
		Skip to q 11<< No‐‐0					Yes‐‐1
		Skip to q 11 <<Don't know‐‐8
9. How old should your child be to receive penta 3 vaccine?						Figures:
10. Where should you take your child for penta 3 vaccine?
		Hospital---1					School---4
		Clinic---2					Church---5
		Outreach---3					Other, specify---9
11. At your last visit what was given to you and your child at the hospital? (Read options to caregiver where appropriate)
		Albendazole‐‐1					Growth Monitoring‐‐5
		Vitamin A capsules‐‐2					ORS‐‐6
		Immunization‐‐3					Penta 3
		Family planning‐‐4					Other, specify‐‐9
12. How did you know you should take your child to the health facility?
		Poster‐‐01					Health talk at clinic‐‐‐07
		Newspaper‐‐02					Religious head man‐‐08
		TV‐‐03					Community leaders‐‐09
		Radio‐‐04					Town Announcer/loudspeakers motocar‐‐10
		Other mothers/ word of mouth‐‐05					Don't remember‐‐88
		Health Worker/Community Health Worker‐‐‐06					Other (specify)‐‐‐99
13. Was (Name of child) given Vitamin A capsules since the last elections? (Show capsules)
(Ask to see Under 5 card)		Skip to q 16<< No‐‐0					Yes‐‐1
		Skip to q 16 <<Don't know‐‐8
14. Where did your child receive Vitamin A capsule?
		General Hospital---1					Schul---4
		Under 5 clinic---2					Church---5
		Out reach/community---3					Other, specify---9
15. How old should your child be for him/her to be eligible for vitamin A capsule (show capsule)?							Months
15a. If caregiver does not know at what age child first received Vitamin A, check D.O.B then approximate the age of child when they first received VAS
		specify (comment)
16. Reasons child did not receive vitamin A? Tick only one option)
		Have not heard about the 6MlyCP‐‐01					Don't want my child to take vitamin A‐‐08
		Community health worker did not come by my area‐‐02		Child was not around‐‐09
		Health Facility ran out of drugs					No one at home‐‐10
		Distance was too far‐‐04					Head of family did not allow child to take it‐‐11
		Trip was too expensive‐‐05					Don't remember‐‐88
		Busy at home‐‐06					Other (specify)‐‐99
		Child was ill‐‐07
17. How many times should a child 6‐59 months receive vitamin A?							Times
18. At what age (in months)should you give (Child) pther foods in addition to breast milk?
							Meat, Poultry & Fish
19a. What food (s) did you give to (Name of child)since last night? What else? (ask 3times )						Dairy Products (produced from milk of mammals)
19b. What food (s) did you give to (Name of child)since last night? What else? (ask 3times )						Legumes, Nuts & Pulses (e.g. baked beans, butter beans, , soybeans, groundnut)
19c. What food (s) did you give to (Name of child)since last night? What else? (ask 3times )					Cereals, roots & tubers
Probe: Did you give any other foods to (Name of child) apart from the ones you have mentioned already?					Orange, yellow or red fruits and vegetables: e.g paw-paw, pumpkin)
					Other fruits & vegetables
	>>If none of the above or Breast milk, skip to Question 23<<
20. What was the texture of the food?							Soft/Waterish--1
							Solid/thick--2
							Semi-solid--3
							Other (specify)--9
21. How many times did you give your child these foods?
		State here (figures):
22.Is it easy to get these foods?		No--1					Yes--2
(if yes, briefly explain how you get them)
23.Have you ever heard about Family planning?
(If NO, Skip too Question 31)		No--1					Yes--2
24. Which one have you heard about?		Local Herbs-1					IUD/Coil--5
		Depo--2					Condoms--6
		Pills--3					Other/specify--7
		Captain Band--4					Not using family Planning--0
25. How did you know about them?		Ospitul--1					Husband--4
		Radio--2					Health worker--5
		Friend--3					M2M--6
							other, specify--9
26. Which one of these do you use?
		Local Herbs-1					IUD/Coil--5
		Depo--2					Condoms--6
		Pills--3					Other/specify--7
		Captain Band--4					Not using family Planning--0
					>>If not using Family Planning, skip to question 31>>
							CHV at home--3
27. Where did you get them?		Hospital-1					Herbalist--4
		Neighbor--2					other, specify--9
28. Who agreed for you to take family planning commodities?
		Husband--1					In-laws--4
		Mother--2					Myself--5
		Friend--3					other, specify--9
29. Do you have problems/complications with the method you are using?
		No--1					Yes--2
30. Is Family Planning Free at the Health facility? If No, how much do you pay for it?
		No--1					Yes--2
31. Who do you think should take Family Planning services?
		Married woman--1					Women wae get plenti pikin--3
		Teenagers--2					Young kombra--4
							other, specify--9
32. Is Family Planning a good thing? If Yes/No, why?
		No--1					Yes--2
						Comments:
33. How old were you when you gave birth to you first child? (State Figures)
						Figures:
End of Interview: THANK YOU FOR YOUR COOPERATION AND YOUR TIME!

## Sheet: Children 12-23months
Lots Quality Assurance Survey (LQAS) 2018
Child and Mother/Caretaker Questionnaire for Children 12-23months
This section is to be filled PRIOR to data collection
Interviewer's Name and Initials:					Date of interview:	________/________/20_______
District:	___________________________________________________________				EA Code:	________________________________________________
Chiefdom:	___________________________________________________________				Village:	________________________________________________
Name of PHU	___________________________________________________________				Type of Area:	Non Rural_____	_____Rural
Section A: Caregiver Information ‐ FOR ALL CARETAKERS (Tick as appropriate)
1. How old are you?						Years	____________________
2. Are you married?		No‐‐0					Yes‐‐1
3. what is you religion?		Muslim‐‐1					No Religion ‐‐ 4
		Christian‐‐2					Other, specify‐‐9
		Traditional‐‐3
4. What is your level of education?		None‐‐‐0					University education‐‐‐3
		Primary education‐‐‐1					Post graduate education‐‐‐4
		Secondary education‐‐‐2					Other, specify‐‐9
5. What do you do to earn money?		Farmer‐‐‐1					Artisan‐‐‐4
		Trader / Business‐‐‐2					Unemployed/Stay at home ‐‐ 6
		Civil Servant‐‐‐3					Other, specify‐‐‐9
6. What is the sex of your child?		Boy‐‐1					Girl‐‐2
7. What is your relation to this child?		Mother‐‐1					Aunt/Uncle‐‐4
		Father‐‐2					Sibling (Brother/Sister)‐‐5
		Grandmother/ Grandfather‐‐3					Other, specify‐‐9
8. Do you have an under 5 card for this child? (May I see it?)		No‐‐ 0					Yes‐‐1
If yes, Were you shown the card?		No‐‐ 0					Yes‐‐1
8a. If no, do you know the date of birth of this child?		No‐‐ 0					Yes‐‐1
8b. What is the date of birth of this child? (If a field is unknown, enter "88")						If a field is unknown, enter '88'	____/____/____/____/20___
Confirm with CH card. (If CH card is absent estimate using local events Calendar)					State estimated age of child	In Figures:
9. From the last election did your child received the Vit A capsule? (Show capsules)
(Ask to see Under 5 card)		No‐‐0					Yes‐‐1
		Under 5 card seen					Not seen
		>>If No, skip to Question 11>>
9a. If yes, when did (Name of Child receive Vitamin A capsule						State here (in Fgures)
10. Where did your child received the Vit A capsule?		Home‐‐1					School‐‐4
		Hospital‐‐2					Don't know‐‐88
		Court Barray/Community/village‐‐3					Other‐‐99
11. Why did your child not receive the Vit A capsule at the hospital? Tick only one option)
		I have never heard of the 6MlyCP‐‐01					Don’t want my child to take vitamin A‐‐08
		Community health worker did not come to my home‐‐02					My child was away from me at the time‐‐09
		The capsule was no longer available at the hospital‐‐03					No one was around to go with the child‐‐10
		It is too far to the hospital‐‐04					The family head didn’t want the child to receive the Vit A‐‐11
		It is too expensive to go to the hospital using transportation‐‐05					Did not remeber/ I did not know‐‐88
		I was too busy‐‐06					Other (specify)‐‐99
		Child was ill‐‐07
12. Was your child given Albendazole( Worms medicine)? (Ask to see Under 5 cards)					Skip to q 15<< No‐‐0		Yes‐‐1
(Show tablet)					Skip to q 15<< Don't know‐‐8
		Under 5 card seen					Not seen
13.Where did your child receive the Albendazole?		Home‐‐1					School‐‐4
		Hospital‐‐2					Don't know‐‐88
		Court Barray/Community/village‐‐3					Other‐‐99
14. How old should your child be before receiving the Albendazole?							Months
							Don't know
15. Why was your child not given the albendazole at the hospital? Tick only one option)
		Don’t know about any program call 6MlyCP‐‐01					I didn’t want my child to receive the Vit A drug‐‐08
		Health workers did not come our community‐‐02					My child was not with me‐‐09
		There was no medecine at the hospital‐‐03					No one was around to take my child to the hospital‐10
		It is too far to the hospital‐‐04					The family head refuse to let me take the child ‐‐11
		It is too expensive to go to the hospital using transportation‐‐05					Don't remember/ Don't know‐‐88
		I was too busy -‐06					Other (specify)‐‐99
		My child was sick‐‐07
16. Was your child given Penta 3 at your last visit to the health facility?
		Skip to q 19<< No‐‐0					Yes‐‐1
		Skip to q 19<<Don't know‐‐8
17. How old should your child be to receive penta 3 vaccine?						Figures:
18. Where should you take your child for penta 3 vaccine?
		Hospital---1					School---4
		Clinic---2					Church---5
		Outreach---3					Other, specify---9
19. Why was your child not given the Penta at the hospital? Tick only one option)
		Don’t know about any program call 6MlyCP‐‐01					I didn’t want my child to receive the Vit A drug‐‐08
		Health workers did not come our community‐‐02					My child was not with me‐‐09
		There was no medecine at the hospital‐‐03					No one was around to take my child to the hospital‐10
		It is too far to the hospital‐‐04					The family head refuse to let me take the child ‐‐11
		It is too expensive to go to the hospital using transportation‐‐05					Don't remember/ Don't know‐‐88
		I was too busy -‐06					Other (specify)‐‐99
End of Interview: THANK YOU FOR YOUR COOPERATION AND YOUR TIME!

## Sheet: Children 24-59months
Lots Quality Assurance Survey (LQAS) 2018
Child and Mother/Caretaker Questionnaire for Children 24-59months
This section is to be filled PRIOR to data collection
Interviewer's Name and Initials:					Date of interview:	________/________/20_______
District:	___________________________________________________________				EA Code:	________________________________________________
Chiefdom:	___________________________________________________________				Village:	________________________________________________
Name of PHU	___________________________________________________________				Type of Area:	Non Rural_____	_____Rural
Section A: Caregiver Information ‐ FOR ALL CARETAKERS (Tick as appropriate)
1. How old are you						Years	____________________
2. Are you married?		No‐‐0					Yes‐‐1
3. What is you religion?		Muslim‐‐1					No Religion ‐‐ 4
		Christian‐‐2					Other, specify‐‐9
		Traditional‐‐3
4. What is your level of education?		None‐‐‐0					University education‐‐‐3
		Primary education‐‐‐1					Post graduate education‐‐‐4
		Secondary education‐‐‐2					Other, specify‐‐9
5. What do you do to earn money?		Farmer‐‐‐1					Artisan‐‐‐4
		Trader / Business‐‐‐2					Unemployed/Stay at home ‐‐ 6
		Civil Servant‐‐‐3					Other, specify‐‐‐9
6. What is the sex of your child?		Boy‐‐1					Girl‐‐2
7. What is your relation to this child?		Mother‐‐1					Aunt/Uncle‐‐4
		Father‐‐2					Sibling (Brother/Sister)‐‐5
		Grandmother/ Grandfather‐‐3					Other, specify‐‐9
8. Do you have an under 5 card for this child? (May I see it?)		No‐‐ 0					Yes‐‐1
If yes, Were you shown the card?		No‐‐ 0					Yes‐‐1
8a.If no, do you know the date of birth of this child?		No‐‐ 0					Yes‐‐1
8b. What is the date of birth of this child? (If a field is unknown, enter "88")						If a field is unknown, enter '88'	____/____/____/____/20___
Confirm with CH card. (If CH card is absent estimate using local events Calendar)					State estimated age of child	In Figures:
9. From the last election did your child received the Vit A capsule? (Show capsules)
(Ask to see Under 5 card)		No‐‐0					Yes‐‐1
		Under 5 card seen					Not seen
		>>If No, skip to Question 10>>
9a. If yes, when did (Name of Child receive Vitamin A capsule						State Here (in Figures)
10. Where did your child received the Vit A capsule?		Home‐‐1					School‐‐4
		Hospital‐‐2					Don't know‐‐88
		Court Barray/Community/village‐‐3					Other‐‐99
11. Why did your child not receive the Vit A capsule at the hospital? Tick only one option)
		I have never heard of the 6MlyCP‐‐01					I don’t want my child to take vitamin A‐‐08
		Community health worker did not come to my home‐‐02					My child was away from me at the time‐‐09
		The capsule was no longer available at the hospital‐‐03					No one was around to go with the child‐‐10
		It is too far to the hospital‐‐04					The family head didn’t want the child to receive the Vit A‐‐11
		It is too expensive to go to the hospital using transportation‐‐05					Did not remember/ I did not know‐‐88
		I was too busy‐‐06					Other (specify)‐‐99
		Child was ill‐‐07
12. Was your child given Albendazole( Worms medicine)? (Ask to see Under 5 cards)					No‐‐0		Yes‐‐1
(Show tablet)					Don't know‐‐8
		Under 5 card seen					Not seen
		>>If No, skip to q 15>>
13.Where did your child receive the Albendazole?		Home‐‐1					School‐‐4
		Hospital‐‐2					Don't know‐‐88
		Court Barray/Community/village‐‐3					Other‐‐99
14. How old should your child be before receiving the Albendazole?							Months
							Don't know
15. Why was your child not given the albendazole at the hospital? Tick only one option)
		Don’t know about any program call 6MlyCP‐‐01					I didn’t want my child to receive the Vit A drug‐‐08
		Health workers did not come our community‐‐02					My child was not with me‐‐09
		There was no medecine at the hospital‐‐03					No one was around to take my child to the hospital‐10
		it is too far to the hospital‐‐04					The family head refuse to let me take the child ‐‐11
		It is too expensive to go to the hospital using transportation‐‐05					Don't remember/ Don't know‐‐88
		I was too busy -‐06					Other (specify)‐‐99
		My child was sick‐‐07
16. Was your child given Penta 3 at your last visit to the health facility?
		Skip to q 19<< No‐‐0					Yes‐‐1
		Skip to q 19<<Don't know‐‐8
17. How old should your child be to receive penta 3 vaccine?						Figures:
18. Where should you take your child for penta 3 vaccine?
		Hospital---1					School---4
		Clinic---2					Church---5
		Outreach---3					Other, specify---9
19. Why was your child not given the albendazole at the hospital? Tick only one option)
		Don’t know about any program call 6MlyCP‐‐01					I didn’t want my child to receive the Vit A drug‐‐08
		Health workers did not come our community‐‐02					My child was not with me‐‐09
		There was no medecine at the hospital‐‐03					No one was around to take my child to the hospital‐10
		It is too far to the hospital‐‐04					The family head refuse to let me take the child ‐‐11
		It is too expensive to go to the hospital using transportation‐‐05					Don't remember/ Don't know‐‐88
		I was too busy -‐06					Other (specify)‐‐99
End of Interview: THANK YOU FOR YOUR COOPERATION AND YOUR TIME!

## Sheet: HW Questionniare
Lots Quality Assurance Survey (LQAS) 2018 Child/Caretaker Questionnaire
Health Worker Questionnaire
This section is to be filled PRIOR to data collection
Interviewer's Name and Initials:				Date of interview:	________/________/20_______
District:	___________________________________________________________			EA Code:	________________________________________________
Chiefdom:	___________________________________________________________			Village:	________________________________________________
Name of PHU:	___________________________________________________________			Type of Area:	Non Rural_____	_____Rural
1. What is your cadre?
2. Have you been trained on the 6monthly contact point?		No‐‐0				Yes‐‐1
		If No, Skip to question 7 >>
3. When were you trained? (State month and year only)
4. Are you the only staff trained on the 6monthly contact point?		No‐‐0				Yes‐‐1
5. Have you trained or shared knowledge of the 6 monthly contact point with other staff in the facility?		No‐‐0				Yes‐‐1
6. Have you or any of your colleagues received refresher training since then??		No‐‐0				Yes‐‐1
7. Do you still have the training materials regarding the 6monthly contact point with you?		No‐‐0				Yes‐‐1
	(If yes, ask to see them)	Seen				Not seen
8. Have you received a supervisory visit from anyone in the last 3 months rlating to the 6 monthly contact point?		No‐‐0				Yes‐‐1
9. Are vitamin A (Red) 2,000,000 IU capsules available in the PHU or at oiutreach at time of visit?		No‐‐0				Yes‐‐1
	(If yes, please request samples and check expiry dates)	Seen				Not seen
10. Are vitamin A (Blue) 1,000,000 IU capsules available in the PHU or at oiutreach at time of visit?		No‐‐0				Yes‐‐1
	(If yes, please request samples and check expiry dates)	Seen				Not seen
11. Is Albendazole/Mebendazole available in the PHU or at oiutreach at time of visit?		No‐‐0				Yes‐‐1
	(If yes, please request samples and check expiry dates)	Seen				Not seen
12. Did you experience stockout of child health cards in the last month?		Captain Band				Yes‐‐1
13. Availability of Family planning supplies at time of visit. (please tick to indicate availability)		Male Condoms				Depo
		Female Condoms				Pills
		Captain Band
14. Is some one at your PHU certified to insert implants?		No--0				Yes‐‐1
15. Did you have a trained Community Health Worker (CHW) attached to this PHU in the last 12 months?		No--0				Yes‐‐1
		If no to q15, end interview
16. How many CHWs are assigned to this PHU ? State in Box provided
17. How many are still working wih the PHU? State in Box provided
18. If CHWs are not working, please give reason.
End of Interview: THANK YOU FOR YOUR COOPERATION AND YOUR TIME!
